# Supplementary material for: MLH1 Promoter Methylation Could Be the Second Hit in Lynch Syndrome Carcinogenesis
Source: Genes (Basel). 2023 Nov 9;14(11):2060. doi: 10.3390/genes14112060 (PMC10670941; doi:10.3390/genes14112060)
Supplement: Supplementary file 1 [file genes-14-02060-s001.zip › Table S1-modified.xlsx]

## Sheet: Suppl. Table S1
patient ID	gender	Age of onset	family ID	GERMLINE MLH1status	MLH1GERMLINE NUCLEOTIDE VARIANT	MLH1 GERMLINE PROTEIC VARIANT	OTHER MMR GERMLINE VARIANTS	Germline variant class according to InSiGHT guidelines	tumor ID	cancer site	Histotype	MSI	MMR IHC				somatic MLH1 methylation
													MLH1	MSH2	MSH6	PMS2
P-01	M	21	F-7	PV	c.676C>T	p.(Arg226Ter)		5	T-01	C	MUC	H	-	+	+	-	UNMET
P-02	F	65	F-1	PV	c.458_462del	p.(Glu153AlafsTer17)		4	T-02	E	END	H	-	+	+	-	MET
P-03	M	33	F-4	PV	c.1558+1G>A	p.?		5	T-03	C	MUC	H	-	+	na	na	MET
P-04	M	51	F-8	PV	c.(306+1_307-1)_(380+1_381-1)del	p.?		5	T-04	E	END	S	-	na	na	-	UNMET
P-05	F	58	F-3	PV	c.(453+1_454-1)_(545+1_546-1)del	p.?		5	T-05	E	END	L	-	+	+	-	MET
P-06	F	47	F-9	PV	c.1459C>T	p.(Arg487Ter)		5	T-06	E	ADK	H	-	+	+	-	UNMET
P-07	M	49	F-9	PV	c.1459C>T	p.(Arg487Ter)		5	T-07	C	ADK	H	-	+	+	-	UNMET
P-08	F	48	F-9	PV	c.1459C>T	p.(Arg487Ter)		5	T-08	E	PSCC	H	-	+	+	-	UNMET
P-09	M	34	F-5	PV/MET	c.-168_c.116+713del	p.?		5	T-09	C	MUC	H	-	+	na	na	MET*
P-10	F	30	F-5	PV/MET	c.-168_c.116+713del	p.?		5	T-10	C	ADK	H	-	+	+	-	MET*
P-10	F	46	F-5	PV/MET	c.-168_c.116+713del	p.?		5	T-11	E	END	H	-	+	+	-	MET*
P-11	F	49	F-10	PV	c.1783_1784del	p.(Ser595TrpfsTer14)		5	T-12	C	MUC	H	-	+	+	-	UNMET
P-12	M	55	F-11	PV	c.1852_1854del	p.(Lys618del)		5	T-13	C	MUC	H	-	+	+	-	UNMET
P-13	F	48	F-2	PV	c.1852_1854del	p.(Lys618del)		5	T-14	C	ADK	H	-	+	+	-	UNMET
P-13	F	55	F-2	PV	c.1852_1854del	p.(Lys618del)		5	T-15	E	END	H	-	+	+	-	MET
P-14	F	47	F-12	PV	c.1928_1931del	p.(Ile643ThrfsTer17)		5	T-16	E	ADK	H	-	+	+	-	UNMET
P-15	F	42	F-13	PV	c.199G>A	p.(Gly67Arg)		5	T-17	C	ADK	na	-	+	+	-	UNMET
P-16	F	49	F-14	PV	c.440G>A	p.(Gly147Glu)		4	T-18	C	MUC	H	+/-	+	+	+/-	UNMET
P-16	F	54	F-14	PV	c.440G>A	p.(Gly147Glu)		4	T-19	E	END	H	+/-	+/-	+/-	na	UNMET
P-17	F	54	F-15	PV	c.454-1G>T	p.?		4	T-20	C	MUC	H	-	+	+	-	UNMET
P-17	F	55	F-15	PV	c.454-1G>T	p.?		4	T-21	E	END	H	-	+	+	-	UNMET
P-18	M	44	F-1	PV	c.458_462delAGGAC	p.(Glu153AlafsTer17)		5	T-22	C	MUC	H	-	+	+	-	UNMET
P-18	M	51	F-1	PV	c.458_462delAGGAC	p.(Glu153AlafsTer17)		5	T-23	C	MUC	na	-	+	+	-	UNMET
P-19	F	28	F-16	PV	c.545G>A	p.(Arg182Lys)		5	T-24	C	MUC	H	-	+	+	-	UNMET
P-20	M	36	F-17	PV	c.790+1G>A	p.?		5	T-25	C	MUC	H	-	+	+	-	UNMET
P-21	M	45	F-18	PV	c.790+1G>A	p.?		5	T-26	C	ADK	na	-	+	na	na	UNMET
P-22	F	48	F-19	PV	c.790+1G>A	p.?		5	T-27	C	ADK	H	-	+	+	-	UNMET
P-23	M	58	F-20	PV	c.(588+1_589-1)_(677+1_678-1)del	p.?		5	T-28	C	ADK	H	-	+	na	na	UNMET
P-38	F	29	F-6	MET	wt		PMS2 c.2380C>T p.(Pro794Ser)	3	T-43	C	ADK	H	-	+	+	-	MET*
P-24	F	48	F-21	wt	wt				T-29	E	END	H	-	+	+	-	MET
P-25	F	54	F-22	wt	wt				T-30	E	END	H	-	+	+	-	MET
P-26	F	46	F-23	wt	wt				T-31	C	ADK	na	-	+	+	-	MET
P-30	F	72	F-27	wt	wt				T-35	E	END	na	-	+	+	-	MET
P-32	F	56	F-29	wt	wt				T-37	E	ADK	H	-	+	+	-	MET
P-34	F	62	F-31	wt	wt				T-39	S	INT	na	-	+	+	-	MET
P-35	F	76	F-32	wt	wt				T-40	C	MUC	H	-	-	-	-	MET
P-36	F	53	F-33	wt	wt				T-41	O	END	H	-	+	+	-	MET
P-41	F	na	F-37	wt	wt				T-46	E	na	na	-	+	+	-	MET
P-44	F	61	F-40	wt	wt				T-49	E	END	H	-	+	+	-	MET
P-46	F	46	F-41	wt	wt				T-51	O	na	H	-	+	+	-	MET
P-47	F	28	F-42	wt	wt				T-52	E	END	S	-	+	+	-	MET
P-48	F	50	F-43	wt	wt				T-53	E	na	S	-	+	+	-	MET
P-50	F	64	F-45	wt	wt				T-55	E	END	H	-	+	+	-	MET
P-51	M	40	F-46	wt	wt				T-56	C	ADK	H	-	+	+	+	MET
P-55	F	78	F-50	wt	wt				T-60	E	END	S	-	+	+	-	MET
P-56	F	42	F-51	wt	wt				T-61	E	END	H	-	+	+	-	MET
P-27	F	50	F-24	wt	wt				T-32	E	SCC	H	-	+	+	-	UNMET
P-28	F	79	F-25	wt	wt				T-33	C	ADK	H	-	-	-	-	UNMET
P-29	M	79	F-26	wt	wt				T-34	C	ADK	na	-	+	+	-	UNMET
P-31	F	53	F-28	wt	wt				T-36	C	na	H	-	+	+	-	UNMET
P-33	F	47	F-30	wt	wt				T-38	C	ADK	H	-	+	+	-	UNMET
P-37	F	69	F-34	wt	wt				T-42	E	END	H	-	+	+	-	UNMET
P-39	F	na	F-35	wt	wt				T-44	C	ADK	S	-	+	+	+	UNMET
P-40	F	69	F-36	wt	wt				T-45	E	ADK	H	-	+	+	-	UNMET
P-42	F	84	F-38	wt	wt				T-47	E	END	na	-	+	+	-	UNMET
P-43	M	79	F-39	wt	wt				T-48	C	SRCC	H	-	+	+	-	UNMET
P-45	F	52	F-40	wt	wt				T-50	E	END	S	-	+	+	-	UNMET
P-49	F	66	F-44	wt	wt				T-54	C	ADK	H	-	+	+	-	UNMET
P-52	M	27	F-47	wt	wt				T-57	C	ADK	H	-	+	+	-	UNMET
P-53	M	49	F-48	wt	wt				T-58	C	MUC	H	-	+	+	-	UNMET
P-54	F	na	F-49	wt	wt				T-59	E	ADK	S	-	+	+	-	UNMET
	Legend: Gender - M =male; F = female; GERMLINE MLH1 status - PV = presence of a MLH1 germline pathogenic variant; MET = presence of a germline MLH1 methylation; wt = no MLH1 germline variants; Cancer site - C = colo-rectum; E = endometrium; S = stomach; O = ovary;
	Histotype - ADK = adneocarcinoma; MUC = mucinous adenocarcinoma; END = endometrioid carcinoma; PSCC = papillary squamous cell carcinoma; SCC = squamous carcinoma; INT = intestinal type carcinoma; SRCC = signet ring cell carcinoma; na = not available;
	MSI status - H = high level of microsatellite instability; L = low level of microsatellite instability S = microsatellite stable; MMR IHC = immunhistochemestry for mismatch repair genes; "-" = absence; "+" = presence;
	somatic MLH1 methylaton - MET = MLH1 methylated; UNMET = MLH1 unmethylated; MET*= MLH1 methylation confirmed also in the germline setting
